# Supplementary material for: Prevalence of Cryptosporidium in La Trinidad, Benguet, Philippines: a One Health approach
Source: Front Parasitol. 2025 Mar 14;4:1557608. doi: 10.3389/fpara.2025.1557608 (PMC11949896; doi:10.3389/fpara.2025.1557608)
Supplement: Supplementary file 1 [file Table1.xlsx]

## Sheet: Sheet1
Accession #	Sample Source	Closest Match (Species)	Query Cover	Percentage Identity	Clost Match Accession #
PQ676939	Household member	Cryptosporidium parvum	98	100	MK301322.1
PQ676940	Household member	Cryptosporidium parvum	98	100	MK301322.1
PQ676941	Household member	Cryptosporidium parvum	96	99.37	MK301322.1
PQ676942	Household member	Cryptosporidium parvum	100	98.81	OR460699.1
PQ676943	Household member	Cryptosporidium parvum	98	98.25	OR460699.1
PQ676944	Household member	Cryptosporidium parvum	96	99.32	MK301321.1
PQ676945	Household member	Cryptosporidium parvum	99	100	MK301322.1
PQ676946	Household member	Cryptosporidium parvum	100	98.85	AB986579.1
PQ676948	Household member	Cryptosporidium parvum	98	99.37	OR460699.1
PQ676949	Household member	Cryptosporidium parvum	99	100	MK301322.1
PQ676950	Household member	Cryptosporidium parvum	97	100	MK301322.1
PQ676951	Household member	Cryptosporidium parvum	100	99.39	OR460699.1
PQ676952	Household member	Cryptosporidium parvum	98	98.84	OR460699.1
PQ676953	Household member	Cryptosporidium parvum	98	100	MK301322.1
PQ676954	Household member	Cryptosporidium parvum	98	99.42	AB986579.1
PQ676955	Household member	Cryptosporidium parvum	100	98.84	OR460699.1
PQ676956	Household member	Cryptosporidium parvum	95	100	MK301322.1
PQ676957	Household member	Cryptosporidium parvum	98	98.84	OR460699.1
PQ676958	Household member	Cryptosporidium parvum	100	97.73	OR460699.1
PQ676959	Household member	Cryptosporidium parvum	100	98.31	OR460699.1
PQ676960	Household member	Cryptosporidium parvum	97	100	MK301322.1
PQ676961	Household member	Cryptosporidium parvum	95	100	MK301322.1
PQ676962	Household member	Cryptosporidium parvum	100	98.85	OR460699.1
PQ676963	Household member	Cryptosporidium parvum	100	98.28	OR460699.1
PQ676964	Household member	Cryptosporidium parvum	100	99.44	OR460699.1
PQ676965	Household member	Cryptosporidium parvum	95	100	MK301300
PQ676966	Household member	Cryptosporidium parvum	100	99.42	OR460699.1
PQ676967	Household member	Cryptosporidium parvum	94	100	MK301322.1
PQ676947	Household member	Cryptosporidium parvum	100	99.42	AB986579.1
PQ676968	Household member	Cryptosporidium parvum	97	100	MK301322.1
PQ676969	Household member	Cryptosporidium parvum	100	98.8	OR460699.1
PQ676970	Household member	Cryptosporidium parvum	100	98.82	OR460699.1
PQ676971	Household member	Cryptosporidium parvum	99	100	MK301322.1
PQ676972	Household member	Cryptosporidium parvum	100	98.87	AB986579.1
PQ676973	Household member	Cryptosporidium parvum	100	99.41	OR460699.1
PQ676974	Household member	Cryptosporidium parvum	98	100	MK301322.1
PQ676975	Household member	Cryptosporidium parvum	95	100	MK301322.1
PQ676976	Household member	Cryptosporidium parvum	100	98.3	OR460699.1
PQ676977	Household member	Cryptosporidium parvum	100	98.82	OR460699.1
PQ676978	Household member	Cryptosporidium parvum	10	99.32	MK301330.1
PQ676979	Household member	Cryptosporidium parvum	98	98.83	OR460699.1
PQ676980	Household member	Cryptosporidium parvum	96	98.73	MK301322.1
PQ676981	Household member	Cryptosporidium parvum	100	98.86	KP730313
PQ676982	Household member	Cryptosporidium parvum	94	99.35	MK301322.1
PQ676983	Household member	Cryptosporidium parvum	97	98.59	OR668527
PQ676984	Household member	Cryptosporidium parvum	97	98.59	OR668527
PQ680134	Chicken	Cryptosporidium parvum	100	99.39	OR460699.1
PQ680135	Chicken	Cryptosporidium parvum	98	99.41	OR460699.1
PQ680136	Chicken	Cryptosporidium parvum	100	98.28	OR460699.1
PQ680137	Chicken	Cryptosporidium parvum	99	98.82	MK301322.1
PQ680138	Cow	Cryptosporidium parvum	96	99.38	OR668524.1
PQ680139	Chicken	Cryptosporidium parvum	100	97.19	OR460699.1
PQ680140	Chicken	Cryptosporidium parvum	99	99.4	MK301322.1
PQ680141	Chicken	Cryptosporidium parvum	100	98.32	OR460699.1
PQ680142	Chicken	Cryptosporidium parvum	100	97.66	OR460699.1
PQ680143	Chicken	Cryptosporidium parvum	96	100	OR668527.1
PQ680144	Chicken	Cryptosporidium parvum	100	99.4	OR460699.1
PQ680145	Rabbit	Cryptosporidium parvum	98	99.39	OR460699.1
PQ680146	Chicken	Cryptosporidium parvum	100	98.31	OR460699.1
PQ680147	Pig	Cryptosporidium parvum	92	99.39	MK301330.1
PQ680148	Chicken	Cryptosporidium parvum	96	100	MK301322.1
PQ680149	Pig	Cryptosporidium parvum	100	98.8	MK301322.1
PQ680150	Chicken	Cryptosporidium parvum	94	99.37	MK301322.1
PQ680151	Chicken	Cryptosporidium parvum	94	100	MK301322.1
PQ680152	Chicken	Cryptosporidium parvum	100	99.48	MK301330.1
PQ680153	Pig	Cryptosporidium parvum	95	100	MK301322.1
PQ680154	Chicken	Cryptosporidium parvum	100	99.28	OR460699.1
PQ680155	Chicken	Cryptosporidium parvum	96	100	OR668525.1
PQ680156	Chicken	Cryptosporidium parvum	100	97.69	OR460699.1
PQ680157	Chicken	Cryptosporidium parvum	100	99.42	OR460699.1
PQ680158	Chicken	Cryptosporidium parvum	95	100	MK301322.1
PQ680159	Rabbit	Cryptosporidium parvum	98	99.38	MK301321.1
PQ680160	Chicken	Cryptosporidium parvum	100	98.31	OR460699.1
PQ680161	Pig	Cryptosporidium parvum	96	100	MK301322.1
PQ680162	Chicken	Cryptosporidium parvum	97	100	MK301322.1
PQ680163	Chicken	Cryptosporidium parvum	99	100	MK301322.1
PQ680173	Chicken	Cryptosporidium parvum	100	98.88	OR460699.1
PQ680175	Chicken	Cryptosporidium parvum	95	100	MK301322.1
PQ680164	Chicken	Cryptosporidium parvum	100	100	MK301330.1
PQ680165	Chicken	Cryptosporidium parvum	98	98.83	OR460699.1
PQ680166	Chicken	Cryptosporidium parvum	98	98.84	OR460699.1
PQ680167	Chicken	Cryptosporidium parvum	100	100	OR460699.1
PQ680168	Rabbit	Cryptosporidium parvum	96	100	OR668525.1
PQ680169	Rabbit	Cryptosporidium parvum	95	100	MK301322.1
PQ680170	Chicekn	Cryptosporidium parvum	97	100	MK301322.1
PQ680171	Cow	Cryptosporidium parvum	100	99.5	KY496774.1
PQ680172	Cow	Cryptosporidium parvum	98	98.84	OR460699.1
PQ680086	Dog	Cryptosporidium parvum	94	100	MK301322.1
PQ680087	Dog	Cryptosporidium parvum	96	100	MK301322.1
PQ680088	Dog	Cryptosporidium parvum	99	100	MK301322.1
PQ680089	Dog	Cryptosporidium parvum	97	100	MK301322.1
PQ680090	Dog	Cryptosporidium parvum	100	98.19	OR460699.1
PQ680091	Dog	Cryptosporidium parvum	100	98.79	OR460699.1
PQ680092	Dog	Cryptosporidium parvum	100	98.86	OR460699.1
PQ680093	Dog	Cryptosporidium parvum	99	100	MK301322.1
PQ680094	Dog	Cryptosporidium parvum	100	99.45	DQ523512.1
PQ680095	Dog	Cryptosporidium parvum	100	98.77	OR460699.1
PQ680096	Dog	Cryptosporidium parvum	100	98.31	OR460699.1
PQ680097	Dog	Cryptosporidium parvum	89	100	MK301322.1
PQ680098	Dog	Cryptosporidium parvum	100	100	KT728804.1
PQ680099	Dog	Cryptosporidium parvum	100	98.75	OR460699.1
PQ680100	Dog	Cryptosporidium parvum	99	100	MK301322.1
PQ680101	Dog	Cryptosporidium parvum	98	100	MK301322.1
PQ680102	Dog	Cryptosporidium parvum	96	99.39	MK301300.1
PQ680103	Dog	Cryptosporidium parvum	100	97.75	MT043922.1
PQ680104	Dog	Cryptosporidium parvum	94	100	MK301335.1
PQ680105	Dog	Cryptosporidium parvum	99	98.74	OR668527.1
PQ680106	Dog	Cryptosporidium parvum	98	100	MK301322.1
PQ680107	Dog	Cryptosporidium parvum	95	100	MK301322.1
PQ680108	Dog	Cryptosporidium parvum	98	99.38	MK301322.1
PQ680109	Dog	Cryptosporidium parvum	100	98.31	OR460699.1
PQ680110	Dog	Cryptosporidium parvum	95	100	MK301322.1
PQ680111	Dog	Cryptosporidium parvum	95	100	MK301322.1
PQ680112	Dog	Cryptosporidium parvum	100	98.22	OR460699.1
PQ680113	Cat	Cryptosporidium parvum	99	100	MK301322.1
PQ680114	Dog	Cryptosporidium parvum	98	98.77	OR460699.1
PQ680115	Dog	Cryptosporidium parvum	100	98.27	OR460699.1
PQ680116	Dog	Cryptosporidium parvum	100	98.31	OR460699.1
PQ680117	Dove	Cryptosporidium parvum	97	100	MK301322.1
PQ680118	Dog	Cryptosporidium parvum	100	98.31	OR460699.1
PQ680119	Dog	Cryptosporidium parvum	100	97.75	OR460699.1
PQ680120	Dog	Cryptosporidium parvum	95	100	MK301322.1
PQ680121	Cat	Cryptosporidium parvum	94	100	MK301322.1
PQ680122	Dog	Cryptosporidium parvum	100	100	MK301322.1
PQ680123	Dog	Cryptosporidium parvum	95	100	MK301322.1
PQ680124	Dove	Cryptosporidium parvum	95	100	MK301322.1
PQ680125	Dog	Cryptosporidium parvum	100	98.22	OR460699.1
PQ680126	Dog	Cryptosporidium parvum	98	100	MK301322.1
PQ680127	Dog	Cryptosporidium parvum	100	98.85	OR460699.1
PQ680128	Dog	Cryptosporidium parvum	98	99.4	OR460699.1
PQ680129	Dog	Cryptosporidium parvum	100	98.81	OR460699.1
PQ680130	Dog	Cryptosporidium parvum	100	98.28	OR460699.1
PQ680131	Dog	Cryptosporidium parvum	100	99.42	OR460699.1
PQ680132	Dog	Cryptosporidium parvum	95	100	MN704641.1
